# Supplementary material for: Coping, Supports and Moral Injury: Spiritual Well-Being and Organizational Support Are Associated with Reduced Moral Injury in Canadian Healthcare Providers during the COVID-19 Pandemic
Source: Int J Environ Res Public Health. 2023 Sep 23;20(19):6812. doi: 10.3390/ijerph20196812 (PMC10572244; doi:10.3390/ijerph20196812)
Supplement: Supplementary file 1 [file ijerph-20-06812-s001.zip]

Archive with 1 entries (1 files):
- ijerph-2576056-supplementary.pdf
